# Supplementary material for: HLA Class I and II Alleles in Anti-Acetylcholine Receptor Antibodies Positive and Double-Seronegative Myasthenia Gravis Patients of Romanian Descent
Source: Neurol Int. 2024 Dec 10;16(6):1819–36. doi: 10.3390/neurolint16060130 (PMC11676662; doi:10.3390/neurolint16060130)
Supplement: Supplementary file 1 [file neurolint-16-00130-s001.zip]

Archive with 1 entries (1 files):
- neurolint-3218265-supplementary.pdf
